# Supplementary material for: Prevalence and Pattern of Birth Defects in Saudi Arabia: A Systematic Review of Observational Studies
Source: Pediatr Rep. 2023 Jul 20;15(3):431–41. doi: 10.3390/pediatric15030040 (PMC10366848; doi:10.3390/pediatric15030040)
Supplement: Supplementary file 1 [file pediatrrep-15-00040-s001.zip]

Archive with 1 entries (1 files):
- pediatrrep-2408255-supplementary.pdf
